# Supplementary material for: Barriers and facilitators influencing the sustainment of health behaviour interventions in schools and childcare services: a systematic review
Source: Implement Sci. 2021 Jun 12;16:62. doi: 10.1186/s13012-021-01134-y (PMC8199827; doi:10.1186/s13012-021-01134-y)
Supplement: Supplementary file 7 — Additional file 7: Quality appraisal ratings. [file 13012_2021_1134_MOESM7_ESM.xlsx]

## Sheet: Sheet1
Additional file 7. Quality appraisal ratings
Article	SCREENING QUESTIONS		QUALITATIVE STUDIES					QUANTITATIVE DESCRIPTIVE STUDIES					MIXED METHODS STUDIES					OVERALL APPRAISAL
	Are there clear research questions?	Do the collected data allow to address the research questions?	Is the qualitative approach appropriate to answer the research question?	Are the qualitative data collection methods adequate to address the research question?	Are the findings adequately derived from the data?	Is the interpretation of results sufficiently substantiated by data?	Is there coherence between qualitative data sources, collection, analysis and interpretation?	Is the sampling strategy relevant to address the research question?	Is the sample representative of the target population?	Are the measurements appropriate?	Is the risk of nonresponse bias low?	Is the statistical analysis appropriate to answer the research question?	Is there an adequate rationale for using a mixed methods design to address the research question?	Are the different components of the study effectively integrated to answer the research question?	Are the outputs of the integration of qualitative and quantitative components adequately interpreted?	Are divergences and inconsistencies between quantitative and qualitative results adequately addressed?	Do the different components of the study adhere to the quality criteria of each tradition of the methods involved?	Include/Exclude/Seek further information
MIXED METHODS STUDIES
Austin 2011	Yes	Yes	Can't tell	Yes	Yes	Yes	Yes	Yes	Can't tell	Can't tell	Yes	Can't tell	Yes	Yes	Yes	Can't tell	Can't tell	Include
Friend 2014	Yes	Yes	Can't tell	Yes	Yes	No	Can't tell	Yes	Can't tell	Yes	Yes	No	Can't tell	Can't tell	Can't tell	Can't tell	Can't tell	Include
Blaine 2017	Yes	Yes	Yes	Yes	Yes	No	Can't tell	No	Can't tell	Yes	Can't tell	Can't tell	Yes	No	Can't tell	Can't tell	Can't tell	Include
De Meji 2013	Yes	Yes	Yes	Yes	Yes	No	Yes	Can't tell	Can't tell	Yes	Can't tell	Can't tell	Can't tell	Yes	Can't tell	Can't tell	Can't tell	Include
Banfield 2015	Yes	Yes	Can't tell	Yes	Yes	Yes	Yes	Yes	Can't tell	Yes	No	Can't tell	Yes	Yes	Yes	Can't tell	Can't tell	Include
Gorely 2011	Yes	Yes	Can't tell	Can't tell	Can't tell	Yes	Can't tell	Can't tell	No	Can't tell	Can't tell	No	Can't tell	No	No	Can't tell	Can't tell	Include
Kelder 2003	Yes	Yes	Can't tell	Yes	Yes	No	Can't tell	Can't tell	Can't tell	Yes	Can't tell	Yes	Can't tell	Can't tell	Can't tell	Can't tell	Can't tell	Include
Rozema 2017	Yes	Yes	Yes	Yes	Yes	Yes	Yes	Yes	Can't tell	Yes	Yes	Yes	Yes	Yes	Can't tell	Can't tell	Can't tell	Include
Ward 2018	Yes	Yes	Can't tell	Can't tell	Can't tell	Yes	Can't tell	Yes	No	Can't tell	Yes	Can't tell	Can't tell	Yes	Yes	Can't tell	Can't tell	Include
Nielsen 2018	Yes	Yes	Yes	Yes	Yes	Yes	Yes	Yes	Can't tell	Yes	Can't tell	Can't tell	Yes	Yes	Yes	Can't tell	Can't tell	Include
QUANTITATIVE DESCRIPTIVE STUDIES
Johnson 2003	Yes	Yes						Can't tell	No	Can't tell	Can't tell	No						Include
Dowda 2005	Yes	Yes						Yes	Yes	Yes	Yes	Yes						Include
Hoelscher 2004	Yes	Yes						Yes	Yes	Yes	Can't tell	Yes						Include
Masse 2012	Yes	Yes						Yes	Can't tell	Yes	No	Yes						Include
McKenzie 2003	Yes	Yes						Yes	Can't tell	Yes	Can't tell	Yes						Include
Osganian 2003	Yes	Yes						Yes	Can't tell	Yes	Yes	Yes						Include
Parcel 2003	Yes	Yes						Yes	Can't tell	Can't tell	Yes	Yes						Include
Rohrbach 1993	Yes	Yes						Yes	Can't tell	Yes	Yes	Yes						Include
QUALITATIVE STUDIES
Egan 2019	Yes	Yes	Yes	Yes	Yes	Yes	Yes											Include
Cirillo 2018	Yes	Yes	Can't tell	Yes	Yes	Yes	Yes											Include
Day 2019	Yes	Yes	Can't tell	Yes	Yes	Yes	Yes											Include
Allar 2017	Yes	Yes	Yes	Yes	Yes	Yes	Yes											Include
Austin 2006	Yes	Yes	Can't tell	Yes	Yes	Can't tell	Yes											Include
Greaney 2007	Yes	Yes	Yes	Yes	Yes	Yes	Yes											Include
Lytle 2003	Yes	Yes	Yes	Yes	Yes	Yes	Yes											Include
Greaney 2014	Yes	Yes	Yes	Yes	Yes	Yes	Yes											Include
Hayes 2019	Yes	Yes	Yes	Yes	Yes	Yes	Yes											Include
Passmore 2018	Yes	Yes	Yes	Yes	Yes	Yes	Yes											Include
Weimer 2013	Yes	Yes	Yes	Yes	Yes	Yes	Yes											Include
Adametz 2017	Yes	Yes	Yes	Yes	Yes	Yes	Yes											Include
Note: Quality appraisal was unable to be performed on the summary article by Franks 2007 as there was insufficient information on the study design to conduct a thorough appraisal of this study.
